# Supplementary material for: Prevalence of Plasmodium falciparum and non-P. falciparum infections in a highland district in Ghana, and the influence of HIV and sickle cell disease
Source: Malar J. 2017 Apr 24;16:167. doi: 10.1186/s12936-017-1823-y (PMC5404324; doi:10.1186/s12936-017-1823-y)
Supplement: Supplementary file 1 — Additional file 1. The data analysis of malaria symptomatic and asymptomatic participants in this study. [file 12936_2017_1823_MOESM1_ESM.xlsx]

## Sheet: Hospital
KitID	Age	Sex	Symptoms	Antimalarial	Sickling	Diabetes	HIV	Antiretro	Duration	malRDT	other	Slide	Pfal	Pmal
#NULL!	48	F	Yes	No	AA	No	Neg	No	6	1	2	Neg	Neg	Neg
#NULL!	2	M	Yes	L3m	AA	No	Neg	No	6	1	2	Neg	Neg	Neg
#NULL!	41	F	Yes	No	AA	No	Neg	No	6	1	2	Neg	Neg	Neg
#NULL!	27	F	Yes	No	AA	No	Neg	No	6	1	2	Neg	Neg	Neg
#NULL!	33	M	Yes	No	AA	No	Neg	No	6	2	2	Neg	Neg	Neg
#NULL!	7	F	Yes	L3m	AA	No	Neg	No	6	2	2	Neg	Pos	Neg
#NULL!	32	F	Yes	3-6m	AA	No	Neg	No	6	1	2	Neg	Neg	Neg
#NULL!	36	F	Yes	No	AS	No	Neg	No	6	1	2	Neg	Neg	Neg
#NULL!	8	M	Yes	L3m	AA	No	Neg	No	6	1	2	Neg	Neg	Neg
#NULL!	15	M	Yes	L3m	AA	No	Neg	No	6	2	2	Neg	Neg	Neg
#NULL!	68	F	Yes	No	AA	No	HIV1	No	7	1	2	Neg	Neg	Neg
#NULL!	55	F	Yes	No	AA	No	Neg	No	6	1	2	Neg	Neg	Neg
#NULL!	32	F	Yes	No	AC	No	Neg	No	6	1	2	Neg	Neg	Neg
1	71	F	Yes	No	AA	Yes	Neg	No	6	1	2	Neg	Neg	Neg
3	32	F	Yes	L3m	AS	No	Neg	No	6	1	1	Neg	Neg	Neg
4	22	F	Yes	No	AA	No	Neg	No	6	1	2	Neg	Neg	Neg
5	30	F	Yes	3-6m	AA	No	Neg	No	6	1	2	Neg	Neg	Neg
6	20	F	Yes	No	AA	No	Neg	No	6	1	1	Neg	Pos	Neg
7	53	F	Yes	No	AA	No	Neg	No	6	2	2	Neg	Neg	Neg
8	82	F	Yes	No	AA	Yes	Neg	No	6	1	2	Neg	Neg	Neg
9	70	F	Yes	No	AC	Yes	Neg	No	6	1	2	Neg	Neg	Neg
10	20	F	Yes	3-6m	AA	No	Neg	No	6	1	2	Neg	Pos	Neg
11	20	F	Yes	No	AA	No	Neg	No	6	1	1	Neg	Neg	Neg
12	32	F	Yes	No	AA	No	Neg	No	6	1	2	Neg	Neg	Neg
13	28	F	Yes	3-6m	AA	No	Neg	No	6	2	2	Neg	Neg	Neg
14	72	F	Yes	No	AA	Yes	HIV1	No	6	1	2	Neg	Neg	Neg
15	30	F	Yes	No	AA	No	Neg	No	6	2	2	Neg	Neg	Neg
16	43	F	Yes	No	AA	Yes	Neg	No	6	1	2	Neg	Neg	Neg
17	40	F	Yes	3-6m	AA	No	Neg	No	6	1	1	Neg	Neg	Neg
18	35	F	Yes	No	AA	No	Neg	No	6	1	1	Neg	Neg	Neg
19	20	F	Yes	No	AA	No	Neg	No	6	1	1	Neg	Neg	Neg
20	32	F	Yes	No	AS	No	Neg	No	6	1	1	Neg	Neg	Neg
21	24	F	Yes	L3m	AA	No	Neg	No	6	1	1	Neg	Neg	Pos
22	18	F	Yes	L3m	AA	No	ART neg	No	8	1	1	Neg	Neg	Neg
23	45	M	Yes	No	AA	Yes	Neg	No	6	1	2	Neg	Neg	Neg
24	23	F	Yes	No	AA	No	Neg	No	6	1	2	Neg	Neg	Neg
25	26	F	Yes	No	AS	No	HIV1	No	6	2	2	Pfal	Pos	Neg
26	32	F	Yes	3-6m	AA	No	ART neg	No	2	1	1	Neg	Neg	Neg
27	49	F	Yes	3-6m	AA	No	HIV1	No	6	1	2	Neg	Neg	Neg
28	27	F	Yes	No	AS	No	Neg	No	6	1	1	Neg	Neg	Neg
29	30	F	Yes	No	AA	No	Neg	No	6	2	1	Neg	Pos	Neg
30	34	F	Yes	No	AS	No	Neg	No	6	1	1	Neg	Neg	Neg
31	18	F	Yes	No	AA	No	Neg	No	6	1	2	Neg	Neg	Neg
32	46	F	Yes	No	AA	No	Neg	No	6	1	1	Neg	Neg	Neg
33	15	F	Yes	No	AC	No	Neg	No	6	1	1	Neg	Neg	Neg
34	37	F	Yes	3-6m	AA	No	Neg	No	6	1	2	Neg	Neg	Neg
35	24	F	Yes	No	AA	No	ARTpos	Yes	6	1	2	Neg	Neg	Neg
36	33	F	Yes	No	AA	No	HIV1	Yes	7	1	2	Neg	Neg	Neg
37	17	M	Yes	3-6m	AS	No	Neg	No	6	2	2	Neg	Pos	Neg
38	19	F	Yes	No	AA	No	Neg	No	6	1	1	Neg	Neg	Neg
39	4	F	Yes	No	AA	No	Neg	No	6	1	2	Neg	Neg	Neg
40	12	M	Yes	No	SS	No	HIV1	No	6	2	2	Neg	Pos	Neg
41	33	F	Yes	No	AS	No	Neg	No	6	1	2	Neg	Neg	Neg
42	30	F	Yes	No	AC	No	Neg	No	6	1	1	Neg	Neg	Neg
43	7	M	Yes	No	AA	No	Neg	No	6	2	2	Neg	Neg	Neg
44	32	F	Yes	No	AS	No	HIV1	No	6	2	2	Neg	Neg	Neg
45	27	F	Yes	3-6m	AA	No	Neg	No	6	1	1	Neg	Neg	Neg
46	23	F	Yes	No	AA	No	Neg	No	6	1	1	Neg	Neg	Neg
47	14	F	Yes	3-6m	AA	No	Neg	No	6	1	2	Neg	Neg	Neg
48	14	M	Yes	L3m	AA	No	Neg	No	6	1	2	Neg	Neg	Neg
49	31	F	Yes	No	AS	No	Neg	No	6	1	2	Neg	Neg	Neg
50	0.75	F	Yes	No	AC	No	HIV1	No	6	1	2	Neg	Neg	Neg
51	33	F	Yes	3-6m	AA	No	Neg	No	6	1	1	Neg	Neg	Neg
52	23	F	Yes	No	AA	No	Neg	No	6	1	1	Neg	Neg	Neg
53	36	F	Yes	No	AC	No	Neg	No	6	1	1	Neg	Neg	Neg
54	23	F	Yes	No	AC	No	Neg	No	6	1	1	Neg	Neg	Neg
55	28	F	Yes	No	AC	No	Neg	No	6	1	2	Neg	Neg	Neg
56	36	F	Yes	No	AC	No	Neg	No	6	1	2	Neg	Neg	Neg
57	68	F	Yes	No	AC	Yes	Neg	No	6	1	2	Neg	Neg	Neg
59	19	F	Yes	No	AC	No	Neg	No	6	2	1	Neg	Neg	Neg
60	20	F	Yes	No	AA	No	Neg	No	6	1	1	Neg	Neg	Neg
61	27	F	Yes	No	AA	No	Neg	No	6	2	1	Pfal	Pos	Neg
62	29	F	Yes	3-6m	AA	No	Neg	No	6	1	2	Neg	Neg	Neg
63	22	F	Yes	No	AA	No	Neg	No	6	1	1	Neg	Neg	Neg
64	22	F	Yes	No	AA	No	Neg	No	6	1	1	Neg	Neg	Neg
65	27	F	Yes	L3m	AA	No	Neg	No	6	2	1	Neg	Neg	Pos
66	27	F	Yes	No	AA	No	Neg	No	6	1	1	Neg	Neg	Neg
67	35	F	Yes	3-6m	AC	No	Neg	No	6	1	1	Neg	Neg	Neg
68	18	F	Yes	3-6m	AA	No	Neg	No	6	1	1	Neg	Neg	Neg
70	72	F	Yes	No	AS	Yes	Neg	No	6	1	2	Neg	Neg	Neg
71	62	F	Yes	No	AS	No	Neg	No	6	2	2	Pfal	Pos	Pos
72	40	F	Yes	No	AA	No	Neg	No	6	1	2	Neg	Neg	Neg
73	27	F	Yes	No	AS	No	Neg	No	6	2	2	PfPm	Pos	Neg
74	80	F	Yes	No	AA	No	Neg	No	6	1	2	Neg	Neg	Neg
75	22	F	Yes	No	AA	No	Neg	No	6	1	2	Neg	Neg	Neg
76	42	F	Yes	No	AA	No	Neg	No	6	1	2	Neg	Neg	Neg
77	29	F	Yes	No	AS	No	HIV1	No	6	1	2	Neg	Neg	Neg
77	62	F	Yes	No	AS	No	Neg	No	6	2	2	Neg	Neg	Neg
78	26	M	Yes	3-6m	AA	No	Neg	No	6	1	2	Neg	Neg	Neg
79	22	F	Yes	No	AA	No	Neg	No	6	2	1	Neg	Pos	Neg
80	28	F	Yes	No	AA	No	Neg	No	6	1	1	Neg	Neg	Neg
81	26	F	Yes	No	AS	No	Neg	No	6	1	2	Neg	Neg	Neg
82	18	M	Yes	3-6m	SC	No	Neg	No	6	1	2	Neg	Neg	Neg
83	67	F	Yes	No	AA	No	Neg	No	6	1	2	Neg	Neg	Neg
84	55	F	Yes	No	AA	No	Neg	No	6	2	2	Neg	Pos	Pos
85	29	F	Yes	No	AA	No	Neg	No	6	2	1	Pfal	Pos	Neg
86	20	F	Yes	3-6m	AA	No	Neg	No	6	1	1	Neg	Neg	Neg
87	39	M	Yes	No	AA	No	Neg	No	6	1	2	Neg	Neg	Neg
88	57	F	Yes	No	AA	No	HIV1	No	7	1	2	Neg	Neg	Neg
89	33	F	Yes	No	AC	No	Neg	No	6	2	2	Neg	Pos	Pos
90	37	F	Yes	3-6m	AA	No	Neg	No	6	1	1	Neg	Neg	Neg
91	31	M	Yes	3-6m	AA	No	Neg	No	6	1	2	Neg	Neg	Neg
92	30	F	Yes	No	AC	No	HIV1	No	7	1	2	Neg	Neg	Neg
93	52	F	Yes	3-6m	AS	No	HIV1	No	7	1	2	Neg	Neg	Neg
94	35	F	Yes	No	AA	No	Neg	No	6	1	2	Neg	Neg	Neg
95	3	M	Yes	L3m	AA	No	Neg	No	6	1	2	Neg	Neg	Neg
96	1.67	M	Yes	No	AS	No	Neg	No	6	2	2	Neg	Neg	Neg
97	0.67	F	Yes	No	AA	No	Neg	No	6	1	2	Neg	Neg	Neg
98	9	M	Yes	No	AA	No	Neg	No	6	1	2	Neg	Neg	Neg
99	105	F	Yes	L3m	AS	No	Neg	No	6	1	2	Neg	Neg	Neg
100	42	M	Yes	No	AA	No	HIV1	No	6	1	2	Neg	Neg	Neg
101	66	F	Yes	No	AA	No	HIV12	No	7	1	2	Neg	Neg	Neg
102	7	F	Yes	No	AA	No	Neg	No	6	1	2	Neg	Neg	Neg
103	2	F	Yes	No	AA	No	Neg	No	6	1	2	Neg	Neg	Neg
104	71	M	Yes	No	AC	No	Neg	No	6	1	2	Neg	Neg	Neg
105	38	F	Yes	No	AA	No	Neg	No	6	1	1	Neg	Neg	Neg
106	76	F	Yes	No	AS	No	Neg	No	6	1	2	Neg	Neg	Neg
107	30	F	Yes	3-6m	AS	No	Neg	No	6	1	2	Neg	Neg	Neg
108	28	F	Yes	3-6m	AA	No	Neg	No	6	1	2	Neg	Neg	Neg
109	27	F	Yes	3-6m	AA	No	Neg	No	6	1	2	Neg	Neg	Neg
110	48	F	Yes	No	AS	No	Neg	No	6	1	2	Neg	Neg	Neg
111	19	F	Yes	3-6m	AA	No	Neg	No	6	1	2	Neg	Neg	Neg
112	47	F	Yes	No	AC	No	Neg	No	6	2	2	Neg	Pos	Neg
113	40	F	Yes	3-6m	AA	No	Neg	No	6	1	1	Neg	Neg	Neg
114	60	F	Yes	No	AA	No	Neg	No	6	2	2	Neg	Neg	Neg
115	19	F	Yes	No	AC	No	Neg	No	6	1	2	Neg	Neg	Neg
116	22	F	Yes	3-6m	AA	No	Neg	No	6	1	2	Neg	Neg	Neg
117	40	F	Yes	No	AA	No	Neg	No	6	1	2	Neg	Neg	Neg
118	2	F	Yes	No	AS	No	Neg	No	6	1	2	Neg	Neg	Neg
119	20	F	Yes	No	AA	No	Neg	No	6	1	1	Neg	Neg	Neg
120	27	F	Yes	No	AA	No	Neg	No	6	2	1	Neg	Pos	Neg
121	32	F	Yes	L3m	AA	No	Neg	No	6	1	2	Neg	Neg	Neg
122	25	F	Yes	L3m	AA	No	Neg	No	6	1	1	Neg	Neg	Neg
123	25	F	Yes	3-6m	AA	No	Neg	No	6	1	1	Neg	Neg	Neg
124	44	F	Yes	No	AA	No	HIV1	No	6	1	2	Neg	Neg	Neg
125	27	F	Yes	No	AA	No	Neg	No	6	1	1	Neg	Neg	Neg
126	1.167	F	Yes	No	AA	No	Neg	No	6	1	2	Neg	Neg	Neg
127	38	F	Yes	3-6m	AA	No	Neg	No	6	1	2	Neg	Neg	Neg
128	28	F	No	3-6m	AA	No	Neg	No	6	1	1	Neg	Neg	Neg
129	2	F	Yes	3-6m	AC	No	Neg	No	6	1	2	Neg	Neg	Neg
130	18	F	Yes	No	AA	No	Neg	No	6	2	1	Neg	Neg	Neg
131	33	F	Yes	No	AA	No	Neg	No	6	1	2	Neg	Neg	Neg
132	28	F	Yes	No	AA	No	Neg	No	6	2	2	Neg	Neg	Neg
133	24	F	Yes	No	AA	No	Neg	No	6	1	2	Neg	Neg	Neg
134	25	F	Yes	No	AA	No	Neg	No	6	1	2	Neg	Neg	Neg
135	26	F	Yes	No	AC	No	Neg	No	6	2	2	Neg	Neg	Neg
136	32	F	Yes	No	AA	No	Neg	No	6	1	2	Neg	Neg	Neg
137	20	F	Yes	No	AA	No	Neg	No	6	2	2	Pfal	Pos	Neg
138	26	F	Yes	No	AA	No	Neg	No	6	1	2	Neg	Neg	Neg
139	51	F	Yes	No	AS	No	HIV1	No	6	1	2	Neg	Neg	Neg
140	25	F	Yes	No	AA	No	HIV1	No	7	2	2	Neg	Neg	Neg
141	48	F	Yes	No	AA	No	Neg	No	6	1	2	Neg	Pos	Neg
142	17	F	Yes	No	AA	No	Neg	No	6	2	2	Pfal	Pos	Neg
143	18	F	Yes	No	AA	No	Neg	No	6	1	2	Neg	Neg	Neg
144	22	F	Yes	No	AS	No	Neg	No	6	1	2	Neg	Neg	Neg
145	21	F	Yes	3-6m	AA	No	HIV1	No	6	1	2	Neg	Neg	Neg
146	36	F	Yes	No	AS	No	HIV1	No	6	1	1	Neg	Neg	Neg
147	54	F	Yes	No	AA	No	ARTpos	Yes	8	1	2	Neg	Neg	Neg
148	25	F	Yes	No	AA	No	Neg	No	6	1	2	Neg	Neg	Neg
149	30	F	Yes	No	AA	No	Neg	No	6	1	1	Neg	Neg	Neg
150	16	M	Yes	No	AA	No	Neg	No	6	2	2	Pfal	Pos	Neg
151	78	M	Yes	3-6m	AA	Yes	Neg	No	6	1	2	Neg	Neg	Neg
152	17	F	Yes	No	AA	No	Neg	No	6	1	2	Neg	Neg	Neg
153	37	F	Yes	No	AA	No	Neg	No	6	1	1	Neg	Neg	Neg
154	26	F	Yes	L3m	AC	No	Neg	No	6	1	1	Neg	Neg	Neg
155	27	M	Yes	L3m	AC	No	Neg	No	6	1	2	Neg	Neg	Neg
156	43	M	Yes	No	AA	No	Neg	No	6	1	2	Neg	Neg	Neg
157	21	F	Yes	No	AA	No	Neg	No	6	1	1	Neg	Neg	Neg
158	3	F	Yes	L3m	AA	No	Neg	No	6	1	2	Neg	Neg	Neg
159	16	F	No	3-6m	AS	No	Neg	No	6	1	1	Neg	Neg	Neg
160	33	F	Yes	No	AC	No	Neg	No	6	2	1	Neg	Neg	Neg
161	18	F	Yes	No	AA	No	Neg	No	6	1	1	Neg	Neg	Neg
162	3	M	Yes	No	AS	No	Neg	No	6	1	2	Neg	Neg	Neg
163	9	F	Yes	3-6m	AA	No	Neg	No	6	1	2	Neg	Neg	Neg
164	4	F	Yes	No	AA	No	Neg	No	6	2	2	Neg	Neg	Neg
165	39	M	Yes	3-6m	AA	No	HIV1	No	6	1	2	Neg	Neg	Neg
166	23	M	Yes	No	AA	No	Neg	No	6	1	2	Neg	Neg	Neg
167	27	F	Yes	No	AA	No	Neg	No	6	2	2	Neg	Neg	Neg
168	25	F	Yes	No	AA	No	Neg	No	6	1	2	Neg	Neg	Neg
169	18	F	Yes	No	AA	No	Neg	No	6	2	2	Neg	Neg	Neg
170	25	F	Yes	No	AC	No	HIV1	No	6	2	2	Neg	Pos	Neg
171	21	F	No	No	AA	No	Neg	No	6	1	1	Neg	Neg	Neg
172	36	F	No	No	AA	No	Neg	No	6	1	1	Neg	Neg	Neg
173	18	F	No	3-6m	AA	No	Neg	No	6	2	2	Neg	Neg	Neg
174	20	F	No	3-6m	AA	No	Neg	No	6	1	2	Neg	Neg	Neg
175	30	F	No	No	AA	No	Neg	No	6	1	2	Neg	Neg	Neg
176	28	F	No	3-6m	AA	No	Neg	No	6	1	2	Neg	Neg	Neg
177	10	F	Yes	No	AA	No	Neg	No	6	2	2	Neg	Neg	Neg
178	33	F	No	No	AA	No	Neg	No	6	1	1	Neg	Neg	Neg
179	78	M	No	No	AA	No	Neg	No	6	1	2	Neg	Neg	Neg
180	44	F	No	No	AA	No	HIV1	No	6	1	2	Neg	Neg	Neg
181	14	F	No	No	AA	No	Neg	No	6	2	2	Pfal	Pos	Neg
182	17	F	Yes	No	AA	No	Neg	No	6	2	2	Pfal	Pos	Neg
183	22	F	Yes	3-6m	AA	No	Neg	No	6	1	1	Neg	Neg	Neg
184	30	F	Yes	No	AA	No	HIV1	No	6	1	2	Neg	Neg	Neg
185	21	F	Yes	No	AA	No	Neg	No	6	2	2	Neg	Pos	Neg
186	27	F	Yes	3-6m	AA	No	Neg	No	6	1	2	Neg	Neg	Neg
187	20	F	Yes	No	AA	No	HIV1	No	6	2	2	Neg	Pos	Neg
188	30	F	Yes	3-6m	AA	No	Neg	No	6	1	2	Neg	Neg	Neg
189	43	F	Yes	No	AA	No	Neg	No	6	1	2	Neg	Neg	Neg
190	27	F	Yes	3-6m	AA	No	Neg	No	6	1	2	Neg	Neg	Neg
191	40	F	Yes	No	AA	No	Neg	No	6	1	2	Neg	Neg	Neg
192	30	F	Yes	No	AC	No	Neg	No	6	2	2	Pfal	Pos	Neg
193	38	F	Yes	No	AA	No	Neg	No	6	1	2	Neg	Neg	Neg
194	28	F	Yes	No	AA	No	Neg	No	6	1	1	Neg	Neg	Neg
195	36	F	Yes	No	AA	No	Neg	No	6	1	2	Neg	Neg	Neg
196	20	F	Yes	No	AA	No	Neg	No	6	1	1	Neg	Neg	Neg
197	19	F	Yes	No	AC	No	Neg	No	6	1	1	Neg	Neg	Neg
198	25	F	Yes	No	AA	No	Neg	No	6	2	1	Neg	Pos	Neg
199	23	F	Yes	No	AA	No	Neg	No	6	1	2	Neg	Neg	Neg
200	25	F	Yes	3-6m	AA	No	Neg	No	6	1	2	Neg	Neg	Neg
201	33	F	Yes	No	AA	No	Neg	No	6	1	1	Neg	Neg	Neg
202	31	F	Yes	3-6m	AA	No	Neg	No	6	1	2	Neg	Neg	Neg
203	25	F	Yes	3-6m	AS	No	Neg	No	6	1	1	Neg	Neg	Neg
204	46	F	Yes	3-6m	AA	No	Neg	No	6	1	2	Neg	Neg	Neg
205	46	F	Yes	No	AA	No	HIV1	No	6	1	2	Neg	Neg	Neg
206	60	F	Yes	No	AA	No	Neg	No	6	1	2	Neg	Neg	Neg
207	24	F	Yes	3-6m	AA	No	Neg	No	6	1	2	Neg	Neg	Neg
208	45	M	Yes	3-6m	AA	Yes	Neg	No	6	2	2	Neg	Neg	Neg
209	17	M	Yes	No	AA	No	Neg	No	6	1	2	Neg	Neg	Neg
210	48	F	Yes	3-6m	AA	No	HIV12	No	6	1	2	Neg	Neg	Neg
211	21	F	Yes	No	SC	No	Neg	No	6	1	2	Neg	Neg	Neg
212	17	F	Yes	No	AA	No	Neg	No	6	1	1	Neg	Neg	Neg
213	24	M	Yes	3-6m	AC	No	HIV12	No	6	2	2	Neg	Neg	Neg
214	25	F	Yes	No	AC	No	HIV1	No	6	1	1	Neg	Pos	Neg
215	25	M	Yes	3-6m	AA	No	HIV1	No	6	1	2	Neg	Neg	Neg
216	25	F	Yes	3-6m	AA	No	Neg	No	6	1	1	Neg	Neg	Neg
217	26	F	Yes	No	AA	No	Neg	No	6	1	1	Neg	Neg	Neg
218	28	F	Yes	No	AA	No	Neg	No	6	2	1	Pfal	Pos	Neg
219	22	M	Yes	No	AA	Yes	Neg	No	6	1	2	Neg	Neg	Neg
220	27	F	Yes	No	AA	No	HIV1	No	6	1	2	Neg	Neg	Neg
221	35	F	Yes	No	AA	No	Neg	No	6	1	2	Neg	Neg	Neg
222	24	F	Yes	No	AA	No	HIV1	No	7	1	2	Neg	Neg	Neg
223	60	M	Yes	No	SC	No	Neg	No	6	1	2	Neg	Neg	Neg
224	1.5	F	Yes	3-6m	AC	No	Neg	No	6	1	2	Neg	Neg	Neg
225	2	M	Yes	No	AA	No	Neg	No	6	1	2	Neg	Neg	Neg
226	70	F	Yes	3-6m	AA	No	Neg	No	6	1	2	Neg	Neg	Neg
227	14	M	Yes	L3m	SS	No	HIV1	No	7	1	2	Neg	Neg	Neg
228	74	F	Yes	L3m	AA	No	Neg	No	6	1	2	Neg	Neg	Neg
229	45	F	Yes	L3m	AA	No	HIV1	No	7	2	2	Neg	Neg	Neg
230	26	F	Yes	No	AS	No	Neg	No	6	1	1	Neg	Neg	Neg
231	27	F	Yes	No	AS	No	Neg	No	6	1	2	Neg	Neg	Neg
232	27	F	Yes	No	AA	No	Neg	No	6	1	1	Neg	Neg	Neg
233	58	F	Yes	No	AA	No	Neg	No	6	1	2	Neg	Neg	Neg
234	21	F	Yes	No	AA	No	Neg	No	6	1	1	Neg	Neg	Neg
235	26	F	Yes	No	AA	No	Neg	No	6	1	1	Neg	Neg	Neg
236	18	F	Yes	No	AA	No	Neg	No	6	2	2	Pfal	Neg	Neg
237	40	F	Yes	3-6m	AA	No	Neg	No	6	1	2	Neg	Neg	Neg
238	6	M	Yes	L3m	AA	No	Neg	No	6	1	2	Neg	Neg	Neg
239	5	M	Yes	3-6m	AA	No	Neg	No	6	2	2	Pfal	Pos	Neg
240	16	F	Yes	No	AC	No	Neg	No	6	1	2	Neg	Neg	Neg
241	43	F	Yes	No	AA	No	Neg	No	6	2	2	Neg	Pos	Neg
242	6	F	Yes	3-6m	AC	No	Neg	No	6	1	2	Neg	Neg	Neg
243	10	F	Yes	No	AA	No	Neg	No	6	2	2	Pfal	Pos	Neg
244	23	F	Yes	No	AA	No	Neg	No	6	1	2	Neg	Neg	Neg
245	32	F	Yes	3-6m	AA	No	Neg	No	6	2	2	Neg	Neg	Neg
246	19	F	Yes	No	AA	No	Neg	No	6	2	1	Pfal	Pos	Neg
247	30	F	Yes	No	AS	No	Neg	No	6	1	1	Neg	Neg	Neg
248	23	F	Yes	No	AA	No	Neg	No	6	2	1	Neg	Pos	Neg
249	30	F	Yes	No	AA	No	Neg	No	6	1	1	Neg	Neg	Neg
250	18	F	Yes	No	AS	No	Neg	No	6	1	2	Neg	Neg	Pos
251	64	F	Yes	No	AA	No	Neg	No	6	2	2	Pfal	Pos	Neg
252	19	F	Yes	No	AS	No	Neg	No	6	2	1	Neg	Neg	Neg
253	3	F	Yes	No	AA	No	Neg	No	6	1	2	Neg	Neg	Neg
254	4	M	Yes	No	AC	No	Neg	No	6	1	2	Neg	Neg	Neg
255	38	F	Yes	3-6m	AC	No	Neg	No	6	2	1	Pfal	Pos	Neg
256	22	F	No	No	AA	No	Neg	No	6	1	2	Neg	Neg	Neg
257	25	F	No	No	AS	No	Neg	No	6	1	2	Neg	Neg	Neg
258	27	F	No	No	AA	No	HIV1	No	6	1	2	Neg	Neg	Neg
259	28	F	Yes	No	AS	No	Neg	No	6	1	2	Neg	Neg	Neg
260	51	F	Yes	No	AA	No	Neg	No	6	1	2	Neg	Neg	Neg
261	20	F	No	3-6m	AA	No	Neg	No	6	1	2	Neg	Neg	Neg
262	39	F	Yes	No	AA	No	Neg	No	6	1	1	Neg	Neg	Neg
263	32	F	Yes	No	AS	No	Neg	No	6	1	2	Neg	Neg	Neg
264	25	F	No	No	AA	No	Neg	No	6	1	1	Neg	Neg	Neg
265	47	F	Yes	No	AA	No	Neg	No	6	1	2	Neg	Neg	Neg
266	39	F	No	No	AA	No	Neg	No	6	2	2	Neg	Neg	Neg
267	19	F	No	No	AS	No	Neg	No	6	1	2	Neg	Neg	Neg
268	34	F	No	No	AA	No	Neg	No	6	2	2	Neg	Neg	Neg
269	18	F	No	No	AA	No	Neg	No	6	2	2	Neg	Pos	Pos
270	19	F	No	No	AA	No	HIV1	No	6	1	2	Neg	Neg	Neg
271	25	F	Yes	No	AA	No	HIV1	No	6	2	2	Pfal	Neg	Neg
272	17	F	No	No	AA	No	Neg	No	6	2	2	Pfal	Neg	Neg
273	26	F	No	No	AA	No	HIV1	No	6	2	2	Neg	Neg	Neg
274	25	F	No	No	AA	No	Neg	No	6	2	2	Neg	Neg	Neg
275	1.4	M	Yes	No	AA	No	Neg	No	6	1	2	Neg	Neg	Neg
276	39	F	No	L3m	AA	No	Neg	No	6	1	2	Neg	Neg	Neg
277	30	F	Yes	No	AA	No	HIV1	No	6	2	2	Neg	Neg	Neg
278	26	F	No	L3m	AA	No	Neg	No	6	1	1	Neg	Neg	Neg
279	18	F	No	No	AA	No	Neg	No	6	2	2	Neg	Neg	Neg
280	25	F	No	No	AA	No	Neg	No	6	1	2	Neg	Neg	Neg
286	26	F	Yes	No	AC	No	Neg	No	6	1	1	Neg	Neg	Pos
287	32	F	Yes	3-6m	AA	No	Neg	No	6	1	1	Neg	Neg	Neg
288	35	F	Yes	No	AA	No	Neg	No	6	1	2	Neg	Neg	Neg
289	17	F	Yes	No	AA	No	Neg	No	6	1	2	Neg	Neg	Neg
290	17	F	Yes	No	AA	No	Neg	No	6	1	2	Neg	Neg	Neg
291	17	F	Yes	No	AA	No	Neg	No	6	2	2	Neg	Neg	Neg
292	25	F	Yes	No	AS	No	Neg	No	6	1	2	Neg	Neg	Neg
293	21	F	Yes	No	AC	No	Neg	No	6	1	2	Neg	Neg	Neg
294	20	F	Yes	No	AA	No	Neg	No	6	2	2	Pm	Neg	Neg
295	22	F	No	No	AA	No	Neg	No	6	1	2	Neg	Neg	Neg
296	36	F	Yes	No	AA	No	Neg	No	6	1	2	Neg	Neg	Neg
297	28	F	Yes	3-6m	AA	No	Neg	No	6	1	1	Neg	Neg	Neg
298	29	F	Yes	No	AS	No	Neg	No	6	1	2	Neg	Neg	Neg
299	21	F	Yes	No	AA	No	HIV1	No	6	2	2	Neg	Neg	Neg
300	28	F	Yes	3-6m	AA	No	Neg	No	6	1	2	Neg	Neg	Neg
301	18	F	Yes	No	AS	No	Neg	No	6	2	2	Pfal	Neg	Neg
302	37	F	Yes	3-6m	AA	No	Neg	No	6	2	2	Neg	Neg	Neg
303	37	F	Yes	No	AA	No	Neg	No	6	2	2	Neg	Neg	Neg
304	19	F	Yes	No	AA	No	Neg	No	6	2	1	Neg	Neg	Neg
305	31	F	Yes	3-6m	AA	No	Neg	No	6	1	1	Neg	Neg	Pos
306	49	F	Yes	No	AA	No	HIV1	No	6	1	2	Neg	Neg	Neg
307	18	F	Yes	3-6m	AC	No	Neg	No	6	2	2	Pm	Neg	Neg
308	24	F	Yes	3-6m	AS	No	Neg	No	6	1	1	Neg	Neg	Neg
309	37	F	Yes	3-6m	AA	No	Neg	No	6	1	1	Neg	Neg	Neg
310	25	F	Yes	No	AS	No	Neg	No	6	1	2	Neg	Neg	Neg
326	16	F	No	No	AA	No	Neg	No	6	1	2	Neg	Neg	Neg
327	11	F	Yes	No	AS	No	Neg	No	6	1	2	Neg	Neg	Neg
328	39	F	No	No	AA	No	Neg	No	6	1	2	Neg	Neg	Neg
329	16	F	No	No	AA	No	Neg	No	6	1	2	Neg	Neg	Neg
330	35	F	No	L3m	AA	No	Neg	No	6	1	1	Neg	Neg	Neg
331	38	F	No	No	AC	No	Neg	No	6	1	2	Neg	Neg	Neg
332	58	F	Yes	No	AA	No	HIV1	Yes	6	1	2	Neg	Neg	Neg
333	23	F	No	No	AA	No	HIV1	No	6	2	2	Neg	Neg	Neg
334	36	F	No	3-6m	AA	No	HIV1	No	6	1	2	Neg	Neg	Neg
335	33	F	No	No	AA	No	HIV1	No	6	2	2	Neg	Neg	Neg
336	22	F	Yes	L3m	AA	No	HIV1	No	6	1	2	Neg	Neg	Neg
337	22	F	No	No	AA	No	HIV12	No	6	1	2	Neg	Neg	Neg
338	12	F	Yes	No	AA	No	HIV12	No	6	1	2	Neg	Neg	Neg
339	28	F	No	No	AA	No	HIV12	No	6	1	2	Neg	Neg	Neg
340	48	F	Yes	No	AA	Yes	HIV12	No	6	2	2	Neg	Neg	Neg
341	5	F	Yes	No	AA	No	Neg	No	6	1	2	Neg	Neg	Neg
342	20	F	No	No	AA	No	HIV12	No	6	1	2	Neg	Pos	Neg
343	2.2	F	Yes	No	AA	No	Neg	No	6	1	2	Neg	Neg	Neg
344	44	F	Yes	L3m	AA	No	HIV12	No	6	1	2	Neg	Neg	Neg
345	10	F	Yes	No	AA	No	Neg	No	6	1	2	Neg	Neg	Neg
346	22	F	Yes	No	AA	No	Neg	No	6	1	2	Neg	Neg	Neg
347	53	F	Yes	No	AA	Yes	Neg	No	6	2	2	Neg	Neg	Neg
348	30	F	Yes	3-6m	AS	No	Neg	No	6	1	2	Neg	Neg	Neg
349	30	F	No	3-6m	AA	No	Neg	No	6	2	1	Neg	Neg	Neg
350	35	F	No	3-6m	AA	No	Neg	No	6	1	2	Neg	Neg	Neg
352	27	F	No	3-6m	AC	No	Neg	No	6	1	1	Neg	Neg	Neg
353	29	F	Yes	No	AA	No	Neg	No	6	1	2	Neg	Pos	Neg
354	2.6	M	Yes	L3m	AC	No	Neg	No	6	1	2	Neg	Neg	Neg
355	2.8	M	Yes	No	AC	No	Neg	No	6	1	2	Neg	Neg	Neg
356	6	F	Yes	No	AC	No	Neg	No	6	1	2	Neg	Neg	Neg
360	27	F	No	3-6m	AC	No	Neg	No	6	1	1	Neg	Neg	Neg
361	20	F	No	No	AA	No	Neg	No	6	1	2	Neg	Neg	Neg
362	24	F	No	L3m	AA	No	Neg	No	6	2	2	Neg	Neg	Neg
363	25	F	No	No	AA	No	Neg	No	6	2	2	Neg	Pos	Neg
364	22	F	No	L3m	AA	No	Neg	No	6	1	2	Neg	Neg	Neg
365	22	F	No	No	AA	No	Neg	No	6	1	2	Neg	Neg	Neg
366	23	F	No	No	SC	No	Neg	No	6	1	2	Neg	Neg	Neg
367	26	F	No	L3m	AA	No	Neg	No	6	1	1	Neg	Neg	Neg

## Sheet: Sheet1
Variable	n (%)
Sex	Hospital	Community
M	40 (11.3)	196 (54.4)
F	314 (88.7)	164 (45.6)
Age group
≤ 5yrs	23 (6.5)	60 (16.7)
6-10yrs	12 (3.4)	60 (16.7)
11-18yrs	39 (11)	60 (16.7)
19-30yrs	155 (43.8)	60 (16.7)
31-60yrs	105 (29.7)	60 (16.7)
over 60yrs	20 (5.6)	60 (16.7)
Antimalarial
<3 months	29 (8.2)	55 (15.3)
3-6 months	75 (21.2)	87 (24.2)
No	250 (70.6)	218 (60.5)
Preventive measures
None	16 (4.5)	142 (39.4)
ITN	58 (16.4)	104 28.9)
Other (mosquito spray & coil)	280 (79.1)	114 (31.7)
Sickling status
HbAA	262 (74)	276 (76.7)
HbAC	41 (11.6)	30 (8.3)
HbAS	45 (12.7)	43 (11.9)
HbSC	4 (1.1)	6 (1.7)
HbSS	2 (0.6)	5 (1.4)
HIV status										Malaria prevention
Neg	299 (85.6)									ITN	8 (9.5)
HIV 1	42 (11.9)									Other (mosquito spray and coil)	20 (23.8)
HIV 2	0 (0)									None	56 (66.7)
HIV 1 & 2	9 (2.5)
Malaria
Negative	261 (73.7)	317 (88.1)
Positive	93 (26.3)	43 (11.9)
Other conditions
Diabetes	13 (3.7)
Pregnancy	94 (26.6)

## Sheet: Sheet2
	Falciparum- n(%)		Non-falciparum- n(%)
	Symptomatic	Asymptomatic	Symptomatic	Asymptomatic
	Day 1		Day 1
Plasmodium spp.	84 (90.3)	40 (81.6)	P. malariae - 9 (9.7)	9 (18.4)
			P. ovale curtisi - 0 (0)	0 (0)
			P. ovale wallikeri - 0 (0)	0 (0)
			P. vivax - 0 (0)	0 (0)
Species dominance	124 (87.3)		18 (12.7)
	Day 8		Day 8
Plasmodium spp.	3 (3.2)		P. malariae - 7 (7.5)
	Falciparum infection		Non-falciparum infection
	Symptomatic	Asymptomatic	Symptomatic	Asymptomatic
Sex
M	10 (11.9)	21 (52.5)	9 (100)	3 (33.3)
F	74 (88.1)	19 (47.5)	0 (0)	6 (66.7)
Age group
≤ 5yrs	3 (3.6)	7 (17.5)	0 (0)	1 (11.1)
6-10yrs	4 (4.8)	9 (22.5)	0 (0)	0 (0)
11-18yrs	17 (20.2)	10 (25)	4 (44.4)	4 (44.4)
19-30yrs	37 (44.0)	6 (15)	5 (55.6)	0 (0)
31-60yrs	20 (23.8)	5 (12.5)	0 (0)	1 (11.1)
over 60yrs	3 (3.6)	3 (7.5)	0 (0)	3 (33.3)
Sickling status
Hb AA	64 (76.2)	22 (55)	5 (55.6)	6 (66.7)
Hb AS	9 (10.7)	12 (30)	2 (22.2)	0 (0)
Hb AC	10 (11.9)	6 (15)	2 (22.2)	3 (33.3)
Hb SS	1 (1.2)	0 (0)	0 (0)	0 (0)
Hb SC	0 (0)	0 (0)	0 (0)	0 (0)
Recent antimalarial intake
<3mos ago	5 (6)	3 (7.5)	1 (11.1)	3 (33.3)
3-6mos ago	11 (13.1)	7 (17.5)	2 (22.2)	2 (22.2)
None	68 (26.9)	30 (75)	6 (66.7)	4 (44.5)
HIV
HIV 1	13 (15.5)	0 (0)	0 (0)	0 (0)
HIV 2	0 (0)	0 (0)	0 (0)	0 (0)
HIV 1& 2	2 (2.2)	0 (0)	0 (0)	0 (0)
Negative	69 (82.1)	40 (100)	9 (100)	9 (100)
Diabetes
Positive	3 (23.1)	0 (0)	0 (0)	0 (0)
Negative	81 (76.9)	40 (100)	9 (100)	9 (100)
Pregnancy
Positive	17 (20.2)	0 (0)	4 (44.4)	0 (0)
Negative	67 (79.8)	40 (100)	5 (65.6)	9 (100)

## Sheet: Sheet3
Variable	n (%)	Univariate analysis		Multivariate analysis
		Odds ratio (CI), P-value		Odds ratio (CI), P-value
P. falciparum positive	84 (23.7)
SCD
AA	262 (74)	1		1
AC	41 (11.6)	1.0 (0.46-2.15), 0.99		0.97 (0.45-.10), 0.93
AS	45 (12.7)	0.77 (0.35-1.69), 0.52		0.70 (0.32-1.55), 0.38
SS	2 (0.6)	3.09 (0.19-50.17), 0.43		2.25 (0.11-45.85), 0.60
HIV
Negative	299 (85.6)	1		1
HIV 1	42 (11.9)	1.49 (0.74-3.03), 0.27		1.33 (0.64-2.78), 0.45
HIV 1 & 2	9 (2.5)	0.95 (0.95-0.19), 0.95		0.93 (0.19-4.67), 0.93
Diabetes
Negative	341 (96.3)	1		1
Positive	13 (3.7)	0.96 (0.26-3.58), 0.96		0.83 (0.22-3.15), 0.78
Recent antimalarial intake
None	250 (70.6)	1		1
3-6mos. ago	75 (21.2)	0.46 (0.23-0.92), 0.03*		0.46 (0.23-0.92), 0.03*
<3mos. ago	29 (8.2)	0.56 (0.21-1.52), 0.25		0.50 (0.18-1.44), 0.20
Preventive measures
None	16 (4.5)	1		1
ITN	58 (16.4)	0.45 (0.27-0.99), 0.04*		0.45 (0.27-0.99), 0.04*
Other (mosquito spray & coil)	280 (79.1)	1.58 (0.25-5.48), 0.63		1.39 (0.17-5.23), 0.45
Sex
F	314 (88.7)	1		1
M	40 (11.3)	1.08 (0.51-2.31), 0.84		1.23 (0.53-2.82), 0.63
P. malariae positive
SCD
AA	5 (55.6)	1		1
AC	2 (22.2)	2.63 (0.49-14.06), 0.26		3.21 (0.57-18.02), 0.19
AS	2 (22.2)	2.39 (0.45-12.71), 0.31		2.28 (0.41-12.60), 0.35
Recent antimalarial intake
None	6 (66.7)	1		1
3-6mos. Ago	2 (2.2)	0.56 (0.07-4.64), 0.59		0.51 (0.06-4.41), 0.54
<3mos. ago	1 (11.1)	3.01 (0.58-15.67), 0.19		4.72 (0.84-26.46), 0.08
BEDNET
IRS
Spray,coil

## Sheet: Sheet5
KIT ID	AgeBand	Sex	Education	Cluster	LMInfection	Protection	Bedtime	Waking time	Fever remedy	RDT	BF	SCD	Pfal	Pmal	Pfal+Pmal
	6	M	Nil	Kw	5	N	Af	Bf	H	Neg	Neg	AA	Neg	Neg	Neg
311	3	M	P	Lh	5	N	Bf	Af	OTC	Neg	Neg	AA	Neg	Neg	Neg
312	6	F	Nil	Lh	5	N	Af	Af	ign	Neg	Neg	AA	Neg	Neg	Neg
313	5	F	T	Lh	5	Mnc	Af	Bf	Comb	Neg	Neg	AA	Neg	Neg	Neg
314	6	F	Nil	Lh	1	N	Af	Bf	Comb	Neg	Neg	AA	Neg	Neg	Neg
315	4	F	S	Lh	5	N	Bf	Bf	ign	Neg	Neg	AA	Neg	Neg	Neg
316	4	F	S	Lh	5	N	Af	Bf	hbl	Neg	Neg	AS	Neg	Neg	Neg
317	3	F	S	Lh	5	N	Bf	Bf	Comb	Pos	Pos	AS	Pos	Neg	Pos
318	5	F	S	Lh	5	Ms	Af	Bf	Comb	Neg	Neg	AS	Neg	Neg	Neg
319	3	F	S	Lh	5	N	Bf	Bf	Comb	Neg	Pos	AA	Neg	Pos	Pos
320	5	M	S	Lh	2	N	Af	Bf	Comb	Neg	Neg	AS	Neg	Neg	Neg
321	4	M	S	Lh	6	Mn	Af	Bf	OTC	Neg	Neg	AS	Neg	Neg	Neg
322	4	M	S	Lh	5	N	Af	Bf	OTC	Neg	Neg	AS	Neg	Neg	Neg
323	5	F	S	Lh	6	Ms	Af	Bf	non	Neg	Neg	AA	Neg	Neg	Neg
324	6	M	Nil	Lh	5	N	Bf	Bf	Comb	Neg	Neg	AA	Neg	Neg	Neg
325	5	F	S	Lh	1	Mn	Bf	Bf	Comb	Neg	Neg	AA	Neg	Neg	Neg
369	6	F	Nil	Nt	5	Mns	Bf	Af	H	Neg	Neg	AA	Neg	Neg	Neg
370	4	M	S	Nt	5	Ms	Bf	Bf	H	Pos	Pos	AA	Pos	Neg	Pos
371	4	F	S	Nt	5	Ms	Af	Bf	OTC	Neg	Neg	AA	Neg	Neg	Neg
372	6	F	Nil	Nt	5	Ms	Af	Bf	OTC	Neg	Neg	AA	Neg	Neg	Neg
373	3	F	P	Nt	5	Msc	Af	Bf	non	Neg	Neg	AA	Neg	Neg	Neg
374	3	F	P	Nt	5	N	Af	Bf	non	Neg	Neg	AA	Neg	Neg	Neg
375	5	F	S	Nt	5	Ms	Af	Bf	non	Neg	Neg	AA	Neg	Neg	Neg
376	2	M	P	Nt	5	Ms	Bf	Af	H	Pos	Pos	AC	Pos	Neg	Pos
377	6	M	Nil	Nt	5	N	Bf	Bf	H	Neg	Neg	AA	Neg	Neg	Neg
378	6	M	Nil	Nt	4	Mc	Af	Bf	OTC	Neg	Neg	AS	Neg	Neg	Neg
379	5	F	Nil	Nt	5	Ms	Af	Bf	OTC	Neg	Neg	AA	Neg	Neg	Neg
380	5	F	Nil	Nt	5	Ms	Bf	Bf	non	Neg	Neg	AS	Neg	Neg	Neg
381	6	F	Nil	Nt	5	A	Bf	Bf	OTC	Neg	Neg	AA	Neg	Neg	Neg
382	2	F	P	Nt	2	N	Bf	Bf	H	Neg	Neg	AA	Neg	Neg	Neg
383	6	M	Nil	Nt	5	Ms	Bf	Af	Comb	Neg	Neg	AS	Neg	Neg	Neg
384	6	F	Nil	Nt	5	Mn	Bf	Bf	Comb	Pos	Pos	AS	Pos	Neg	Pos
385	6	M	Nil	Nt	5	Mns	Af	Bf	Comb	Neg	Neg	AS	Neg	Neg	Neg
386	4	F	S	Nt	5	Mns	Af	Bf	H	Neg	Neg	AA	Neg	Neg	Neg
387	5	M	P	Nt	5	N	Af	Bf	OTC	Neg	Neg	AS	Neg	Neg	Neg
388	5	F	P	Nt	1	N	Af	Bf	H	Neg	Neg	AS	Neg	Neg	Neg
389	4	M	S	Nt	5	N	Af	Bf	hbl	Neg	Neg	AS	Neg	Neg	Neg
390	5	M	T	Nt	5	N	Af	Bf	non	Neg	Neg	AS	Neg	Neg	Neg
391	5	F	S	Nt	1	Ms	Af	Bf	Comb	Neg	Neg	AA	Neg	Neg	Neg
392	3	F	P	Nt	5	Ms	Af	Bf	OTC	Neg	Neg	AA	Neg	Neg	Neg
393	3	F	P	Nt	5	Ms	Af	Bf	OTC	Neg	Neg	AA	Neg	Neg	Neg
394	2	M	P	Nt	5	Ms	Af	Bf	Comb	Neg	Neg	AA	Neg	Neg	Neg
395	3	F	P	Nt	5	N	Af	Bf	non	Pos	Pos	AA	Pos	Neg	Pos
396	5	M	S	Nt	5	N	Af	Af	non	Pos	Pos	AC	Pos	Neg	Pos
397	3	M	P	Nt	5	N	Af	Bf	Comb	Neg	Neg	AA	Neg	Neg	Neg
398	4	M	S	Nt	5	Mnc	Af	Bf	OTC	Neg	Neg	AA	Neg	Neg	Neg
399	6	F	Nil	Nt	5	Mn	Af	Bf	H	Neg	Neg	AA	Neg	Neg	Neg
401	1	M	Nil	Nt	6	Mn	Bf	Bf	non	Neg	Neg	AA	Neg	Neg	Neg
402	1	M	Nil	Nt	5	Mn	Bf	Bf	OTC	Neg	Neg	AA	Neg	Neg	Neg
402	4	F	S	Nt	5	Mns	Af	Bf	non	Neg	Neg	AA	Neg	Neg	Neg
403	3	M	P	Nt	5	Mn	Bf	Bf	OTC	Neg	Neg	AS	Neg	Neg	Neg
404	1	M	Nil	Nt	6	N	Bf	Bf	H	Neg	Neg	AA	Neg	Neg	Neg
405	1	F	Nil	Nt	5	N	Bf	Bf	H	Neg	Neg	AA	Neg	Neg	Neg
406	1	F	Nil	Nt	3	N	Bf	Bf	H	Neg	Neg	AS	Neg	Neg	Neg
407	5	M	S	Nt	1	N	Af	Bf	H	Neg	Neg	AA	Neg	Neg	Neg
408	5	F	S	Nt	5	Mns				Neg	Neg	AA	Neg	Neg	Neg
409	1	M	Nil	Nt	6	Mns	Bf	Bf	H	Neg	Neg	AA	Neg	Neg	Neg
410	2	F	P	Nt	5	Mns	Bf	Bf	non	Neg	Neg	AS	Neg	Neg	Neg
411	5	M	Nil	Ns	5	Mc	Af	Bf	Comb	Neg	Neg	AA	Neg	Neg	Neg
412	4	F	S	Ns	4	Mn	Af	Bf	H	Neg	Neg	AS	Neg	Neg	Neg
413	1	M	Nil	Ns	5	Mn	Bf	Bf	H	Neg	Neg	AS	Neg	Neg	Neg
414	5	F	Nil	Ns	1	N	Af	Bf	Comb	Neg	Neg	AA	Neg	Neg	Neg
415	2	M	P	Ns	5	N	Bf	Bf	Comb	Neg	Neg	AA	Neg	Neg	Neg
416	6	F	Nil	Ns	1	Mn	Af	Bf	Comb	Neg	Neg	AS	Neg	Neg	Neg
417	6	M	Nil	Ns	1	Msc	Af	Bf	H	Neg	Neg	AS	Neg	Neg	Neg
418	6	F	Nil	Ns	1	Msc	Bf	Af	Comb	Neg	Pos	AA	Neg	Pos	Pos
419	2	M	P	Ns	1	Mns	Bf	Bf	H	Neg	Neg	AS	Neg	Neg	Neg
420	6	F	Nil	Ns	5	N	Af	Bf	H	Neg	Neg	AA	Neg	Neg	Neg
421	4	F	S	Ns	5	Mc	Af	Bf	non	Neg	Neg	AA	Neg	Neg	Neg
422	5	F	Nil	Ns	5	Mns	Af	Bf	Comb	Neg	Neg	AA	Neg	Neg	Neg
423	6	M	Nil	Ns	5	N	Af	Bf	non	Neg	Neg	AA	Neg	Neg	Neg
424	4	M	S	Ns	5	Mn	Af	Bf	Comb	Neg	Neg	AA	Neg	Neg	Neg
425	6	F	Nil	Ns	5	Mc	Af	Af	H	Neg	Neg	AA	Neg	Neg	Neg
426	3	F	P	Ns	5	N	Af	Bf	Comb	Neg	Neg	AC	Neg	Neg	Neg
427	2	F	P	Ns	5	N	Af	Bf	Comb	Neg	Neg	AC	Neg	Neg	Neg
428	3	F	P	Ns	5	Mc	Bf	Bf	H	Pos	Neg	AS	Pos	Neg	Pos
429	4	F	S	Ns	3	N	Af	Af	OTC	Pos	Pos	AA	Pos	Neg	Pos
430	3	F	P	Ns	5	Mnc	Af	Af	hbl	Neg	Neg	AC	Neg	Neg	Neg
431	3	M	P	Ns	5	N	Af	Bf	H	Neg	Neg	AA	Neg	Neg	Neg
432	3	F	P	Ns	5	Mc	Af	Bf	non	Pos	Pos	AC	Pos	Pos	Pos
433	3	F	S	Ns	4	Mc	Bf	Bf	OTC	Pos	Pos	AA	Pos	Neg	Pos
434	1	F	Nil	Ns	5	Mc	Af	Bf	Comb	Neg	Neg	AA	Neg	Neg	Neg
435	1	F	Nil	Ns	1	Mc	Af	Bf	Comb	Neg	Neg	AC	Neg	Neg	Neg
436	1	F	Nil	Ns	1	N	Bf	Bf	Comb	Pos	Pos	AA	Pos	Neg	Pos
437	2	M	P	Ns	2	Mc	Af	Bf	Comb	Pos	Pos	AA	Pos	Neg	Pos
439	2	F	P	Ns	5	Ms	Af	Bf	Comb	Neg	Neg	AC	Neg	Neg	Neg
440	1	F	Nil	Ns	6	Mns	Bf	Bf	OTC	Neg	Neg	AA	Neg	Neg	Neg
441	2	M	P	Ns	5	Mns	Af		Comb	Neg	Neg	AS	Neg	Neg	Neg
442	4	M	S	Ns	1	N	Af	Bf	Comb	Neg	Neg	AS	Neg	Neg	Neg
443	5	M	P	Ns	1	Mn	Af	Bf	OTC	Neg	Neg	AC	Neg	Neg	Neg
444	6	F	P	Ns	4	Mn	Bf	Bf	OTC	Pos	Pos	AA	Pos	Neg	Pos
445	5	F	P	Ns	5	N	Bf	Bf	Comb	Neg	Neg	AA	Neg	Neg	Neg
446	3	M	S	Ns	5	N	Af	Bf	hbl	Neg	Neg	AA	Neg	Neg	Neg
447	2	F	Nil	Ns	1	N	Bf	Af	Comb	Neg	Neg	AA	Neg	Neg	Neg
448	2	F	P	Ns	5	N	Bf	Bf	Comb	Neg	Neg	AA	Neg	Neg	Neg
449	5	M	P	Ns	5	Mc	Af	Bf	OTC	Neg	Neg	AA	Neg	Neg	Neg
450	6	M	Nil	Ns	5	N	Af	Bf	Comb	Neg	Neg	AA	Neg	Neg	Neg
451	6	M	Nil	Ns	5	Mn	Bf	Bf	OTC	Neg	Neg	AA	Neg	Neg	Neg
452	4	M	T	Ns	5	Ms	Af	Bf	hbl	Neg	Neg	AA	Neg	Neg	Neg
453	5	F	Nil	Ns	5	N	Af	Bf	Comb	Neg	Neg	AA	Neg	Neg	Neg
454	4	M	S	Ns	4	N	Af	Bf	Comb	Neg	Neg	AA	Neg	Neg	Neg
455	5	M	S	Ns	5	Ms	Af	Af	Comb	Neg	Neg	AA	Neg	Neg	Neg
456	4	M	S	Ns	5	Mc	Af	Bf	hbl	Neg	Neg	AA	Neg	Neg	Neg
457	4	M	S	Ns	5	N	Af	Af	hbl	Neg	Neg	AA	Neg	Neg	Neg
458	4	F	S	Ns	5	N	Bf	Bf	non	Neg	Neg	AS	Neg	Neg	Neg
459	3	F	S	Ns	1	N	Af	Bf	H	Neg	Neg	AA	Neg	Neg	Neg
460	5	F	P	Ns	5	N	Af	Af	Comb	Neg	Neg	AS	Neg	Neg	Neg
461	3	M	S	Ns	5	Msc	Af	Bf	H	Neg	Neg	AA	Neg	Neg	Neg
462	3	M	S	Ns	5	N	Bf	Bf	Comb	Neg	Neg	AA	Neg	Neg	Neg
463	2	M	P	Ns	1	N	Bf	Bf	H	Pos	Pos	AC	Pos	Neg	Pos
464	1	M	Nil	Ns	1	Ms	Bf	Af	Comb	Neg	Neg	AA	Neg	Neg	Neg
465	6	F	Nil	Ns	5	Mn	Bf	Bf	H	Neg	Neg	AC	Neg	Neg	Neg
466	1	M	Nil	Ns	1	N	Bf	Bf	OTC	Neg	Neg	AS	Neg	Neg	Neg
467	1	M	Nil	Ns	5	N	Af	Bf	Comb	Neg	Neg	AS	Neg	Neg	Neg
468	1	F	Nil	Ns	6	Mnc	Af	Bf	Comb	Neg	Neg	AS	Neg	Neg	Neg
469	1	M	Nil	Ns	5	A	Af	Af	Comb	Neg	Neg	AC	Neg	Neg	Neg
470	2	F	P	Ns	5					Neg	Neg	AA	Neg	Neg	Neg
471	5	M	T	Ns	5	N	Af	Bf	H	Neg	Neg	AA	Neg	Neg	Neg
472	3	M	P	Pl	5	Ms	Bf	Bf	H	Neg	Neg	AA	Neg	Neg	Neg
473	3	M	P	Pl	5	N	Bf	Bf	ign	Neg	Neg	AA	Neg	Neg	Neg
474	4	F	S	Pl	5	Mc	Bf	Bf	Comb	Pos	Pos	AA	Pos	Neg	Pos
475	6	F	Nil	Pl	5	Mc	Af	Bf	Comb	Neg	Neg	AA	Neg	Neg	Neg
476	6	F	Nil	Pl	5	Mnc	Af	Bf	H	Neg	Neg	AA	Neg	Neg	Neg
477	2	M	P	Pl	1	N	Af	Bf	H	Neg	Neg	AA	Neg	Neg	Neg
478	2	M	P	Pl	5	N	Af	Bf	H	Neg	Neg	AA	Neg	Neg	Neg
479	5	F	Nil	Pl	2	N	Af	Bf	Comb	Neg	Neg	AA	Neg	Neg	Neg
480	6	F	S	Pl	5	N	Af	Bf	ign	Neg	Neg	AA	Neg	Neg	Neg
481	1	F	Nil	Pl	1	Mns	Bf	Bf	H	Neg	Neg	AA	Neg	Neg	Neg
482	5	M	Nil	Pl	5	N	Bf	Bf	H	Neg	Neg	AA	Neg	Neg	Neg
483	5	F	Nil	Pl	2	Ms	Af	Bf	H	Neg	Neg	AA	Neg	Neg	Neg
484	4	M	S	Pl	5	Ms	Af	Bf	OTC	Pos	Pos	AS	Pos	Neg	Pos
485	5	F	Nil	Pl	5	N	Bf	Bf	OTC	Neg	Neg	AA	Neg	Neg	Neg
486	5	F	Nil	Pl	5	N	Bf	Bf	non	Neg	Neg	AA	Neg	Neg	Neg
487	2	F	P	Pl	5	N	Bf	Bf	H	Neg	Neg	AA	Neg	Neg	Neg
488	1	M	Nil	Pl	6	A	Bf	Bf	OTC	Neg	Neg	AA	Neg	Neg	Neg
489	5	M	Nil	Pl	5	Mns	Af	Bf	H	Neg	Neg	AA	Neg	Neg	Neg
490	6	F	Nil	Pl	5	N	Bf	Bf	Comb	Neg	Neg	AA	Neg	Neg	Neg
491	6	F	Nil	Pl	5	Mn	Af	Bf	Comb	Neg	Neg	AA	Neg	Neg	Neg
492	6	F	Nil	Pl	5	Mn	Af	Bf	Comb	Neg	Neg	AA	Neg	Neg	Neg
493	3	F	P	Pl	5	N	Af	Bf	OTC	Pos	Neg	AA	Pos	Neg	Pos
494	6	M	P	Pl	5	Mn	Af	Bf	non	Neg	Neg	AA	Neg	Neg	Neg
495	4	M	S	Pl	5	N	Af	Bf	hbl	Pos	Pos	AA	Pos	Neg	Pos
496	1	M	Nil	Pl	5	Mn	Af	Bf	Comb	Neg	Neg	AA	Neg	Neg	Neg
497	1	M	Nil	Pl	5	Mn	Bf	Bf	OTC	Neg	Neg	AA	Neg	Neg	Neg
498	2	M	P	Pl	5	N	Bf	Bf	Comb	Neg	Neg	AA	Neg	Neg	Neg
499	2	F	P	Pl	1	Mn	Af	Bf	H	Neg	Neg	AA	Neg	Neg	Neg
500	1	M	Nil	Pl	6	Mn	Bf	Bf	Comb	Neg	Neg	AA	Neg	Neg	Neg
501	2	M	P	Pl	5	Mn	Af	Bf	Comb	Neg	Neg	AA	Neg	Neg	Neg
502	1	F	Nil	Pl	5	Mc	Bf	Bf	OTC	Neg	Neg	AA	Neg	Neg	Neg
503	1	M	Nil	Pl	6	Msc	Bf	Bf	Comb	Neg	Neg	AA	Neg	Neg	Neg
504	5	F	Nil	Pl	5	Mns	Af	Bf	Comb	Neg	Neg	AA	Neg	Neg	Neg
505	5	F	Nil	Pl	5	Ms	Bf	Bf	Comb	Neg	Neg	AA	Neg	Neg	Neg
506	1	F	Nil	Pl	1	Ms	Bf	Bf	H	Neg	Neg	SC	Neg	Neg	Neg
507	2	M	P	Pl	5	Ms	Bf	Bf	H	Neg	Neg	AA	Neg	Neg	Neg
508	3	M	P	Pl	4	Mns	Af	Bf	Comb	Neg	Neg	AS	Neg	Neg	Neg
509	1	F	Nil	Pl	6	Ms	Bf	Bf	H	Neg	Neg	SS	Neg	Neg	Neg
510	5	F	Nil	Pl	5	Msc	Af	Bf	Comb	Neg	Neg	AA	Neg	Neg	Neg
512	6	F	P	Pl	3	Mns	Af	Bf	Comb	Neg	Neg	SS	Neg	Neg	Neg
513	3	M	P	Pl	1	N	Bf	Bf	Comb	Neg	Neg	SC	Neg	Neg	Neg
514	4	M	S	Pl	5	N	Af	Bf	hbl	Neg	Neg	AA	Neg	Neg	Neg
515	2	M	P	Pl	1	Mn	Bf	Bf	Comb	Pos	Pos	AS	Pos	Neg	Pos
516	6	F	Nil	Pl	1	Mn	Bf	Bf	Comb	Neg	Neg	AC	Neg	Neg	Neg
517	2	M	P	Pl	1	N	Bf	Bf	H	Neg	Neg	AC	Neg	Neg	Neg
518	4	F	Nil	Pl	5	N	Af	Bf	ign	Neg	Neg	SC	Neg	Neg	Neg
519	4	F	P	Pl	5	Mnc	Af	Bf	hbl	Neg	Neg	AA	Neg	Neg	Neg
520	3	M	P	Pl	5	N	Bf	Bf	hbl	Neg	Neg	AA	Neg	Neg	Neg
521	6	M	T	Pl	5	N	Af	Bf	Comb	Neg	Neg	AA	Neg	Neg	Neg
522	3	M	P	Pl	5	N	Bf	Bf	non	Pos	Pos	AC	Pos	Pos	Pos
523	3	M	P	Pl	5	N	Bf	Bf	non	Pos	Pos	AA	Pos	Neg	Pos
525	5	M	Nil	Pl	5	Mn	Af	Bf	ign	Pos	Pos	AA	Pos	Neg	Pos
526	3	M	P	Pl	5	N	Af	Bf	H	Neg	Neg	AA	Neg	Neg	Neg
527	4	F	P	Pl	5	Mn	Af	Bf	Comb	Neg	Neg	AA	Neg	Neg	Neg
528	4	F	P	Pl	5	Msc	Af	Bf	Comb	Neg	Neg	AA	Neg	Neg	Neg
529	3	F	P	Pl	4	Ms	Bf	Bf	H	Neg	Neg	AA	Neg	Neg	Neg
530	1	M	Nil	Pl	6	Mns	Bf	Bf	non	Pos	Pos	AC	Pos	Neg	Pos
531	4	F	Nil	Pl	5	N	Af	Bf	Comb	Neg	Neg	AA	Neg	Pos	Pos
532	2	F	Nil	Pl	5	Msc	Bf	Bf	non	Neg	Neg	AA	Neg	Neg	Neg
533	4	F	S	Pl	5	N	Af	Bf	Comb	Neg	Neg	AA	Neg	Neg	Neg
534	6	F	Nil	Ak	5	Mn	Af	Bf	H	Neg	Neg	AA	Neg	Neg	Neg
535	2	F	Nil	Ak	1	Ms	Bf	Af	H	Neg	Neg	AA	Neg	Neg	Neg
536	1	M	Nil	Ak	1	Ms	Bf	Af	OTC	Neg	Neg	AA	Neg	Neg	Neg
537	5	F	Nil	Ak	5	Ms	Af	Bf	OTC	Neg	Neg	AA	Neg	Neg	Neg
538	6	F	Nil	Ak	1	Ms	Bf	Bf	Comb	Neg	Neg	AA	Neg	Pos	Pos
539	4	M	T	Ak	5	Msc	Af	Bf	Comb	Pos	Pos	AS	Pos	Neg	Pos
540	2	M	Nil	Ak	3	Msc	Af	Af	OTC	Pos	Pos	AA	Pos	Neg	Pos
541	1	M	Nil	Ak	6	Mn	Bf	Bf	Comb	Neg	Neg	AA	Neg	Neg	Neg
542	5	F	Nil	Ak	5	Mn	Bf	Bf	Comb	Neg	Neg	AA	Neg	Neg	Neg
543	2	M	P	Ak	3	A	Af	Bf	Comb	Neg	Neg	AA	Neg	Neg	Neg
544	5	F	Nil	Ak	5	Mns	Bf	Bf	OTC	Neg	Neg	AA	Neg	Neg	Neg
545	6	M	Nil	Ak	5	Mc	Bf	Bf	Comb	Neg	Neg	AA	Neg	Neg	Neg
546	1	M	Nil	Ak	5	Mn	Bf	Bf	H	Neg	Neg	AA	Neg	Neg	Neg
547	2	F	P	Ak	1	Msc	Bf	Bf	OTC	Neg	Neg	AA	Neg	Neg	Neg
548	6	F	T	Ak	5	Mc	Af	Af	Comb	Neg	Neg	AA	Neg	Neg	Neg
549	4	M	Nil	Ak	5	Msc	Af	Bf	Comb	Neg	Neg	AA	Neg	Neg	Neg
550	4	M	Nil	Ak	5	A	Bf	Bf	Comb	Pos	Neg	AA	Pos	Neg	Pos
551	3	M	P	Ak	5	N	Bf	Bf	H	Neg	Neg	AS	Neg	Neg	Neg
552	4	F	P	Ak	5	Mc	Af	Bf	non	Neg	Neg	SS	Neg	Neg	Neg
553	3	F	P	Ak	5	N	Bf	Bf	Comb	Neg	Neg	AA	Neg	Neg	Neg
554	3	M	P	Ak	5	N	Af	Bf	Comb	Neg	Neg	AA	Neg	Neg	Neg
555	3	F	P	Ak	3	A	Af	Bf	Comb	Neg	Neg	SC	Neg	Neg	Neg
556	4	F	P	Ak	5	Mn	Af	Bf	non	Neg	Neg	AA	Neg	Neg	Neg
558	3	M	P	Ak	5	Mnc	Af	Bf	Comb	Neg	Neg	AA	Neg	Neg	Neg
559	4	M	Nil	Ak	5	Mns	Af	Bf	non	Neg	Neg	AA	Neg	Neg	Neg
560	4	M	P	Ak	1	Mn	Bf	Bf	Comb	Neg	Neg	AC	Neg	Neg	Neg
561	3	M	P	Ak	5	A	Bf	Bf	Comb	Neg	Neg	AA	Neg	Neg	Neg
562	4	M	S	Ak	5	Mc	Af	Bf	Comb	Neg	Neg	AA	Neg	Neg	Neg
563	4	F	S	Ak	5	N	Bf	Bf	Comb	Neg	Neg	AA	Neg	Neg	Neg
564	6	F	S	Ak	1	A	Af	Bf	OTC	Neg	Neg	AA	Neg	Neg	Neg
565	6	M	Nil	Ak	3	Mc	Af	Bf	Comb	Neg	Neg	AA	Neg	Neg	Neg
566	6	F	Nil	Ak	5	Mns	Bf	Bf	H	Neg	Neg	AA	Neg	Neg	Neg
567	1	M	Nil	Ak	3	Mn	Bf	Bf	OTC	Neg	Neg	AA	Neg	Neg	Neg
568	3	F	P	Ak	1	Ms	Bf	Bf	hbl	Neg	Neg	AA	Neg	Neg	Neg
569	4	F	S	Ak	4	N	Bf	Bf	non	Neg	Neg	AA	Neg	Neg	Neg
570	1	F	Nil	Ak	5	N	Bf	Bf	Comb	Neg	Neg	AA	Neg	Pos	Pos
571	1	F	Nil	Ak	5	N	Bf	Bf	Comb	Neg	Neg	AA	Neg	Neg	Neg
572	3	F	P	Ak	5	Mnc	Bf	Bf	non	Neg	Neg	AA	Neg	Neg	Neg
573	5	M	Nil	Ak	4	Mc	Bf	Bf	Comb	Neg	Neg	AA	Neg	Neg	Neg
574	3	M	P	Ak	5	N	Af	Bf	Comb	Neg	Neg	AA	Neg	Neg	Neg
575	2	M	P	Ak	5	N	Af	Bf	Comb	Neg	Neg	AA	Neg	Neg	Neg
576	3	F	P	Ak	5	N	Bf	Bf	Comb	Pos	Pos	AC	Pos	Neg	Pos
577	5	F	Nil	Ak	5	N	Bf	Af	Comb	Neg	Neg	AA	Neg	Neg	Neg
578	5	M	Nil	Ak	4	Msc	Af	Bf	hbl	Pos	Pos	AA	Pos	Neg	Pos
579	1	F	Nil	Ak	5	A	Bf	Bf	non	Pos	Pos	AA	Pos	Neg	Pos
580	6	F	Nil	Ak	3	Ms	Af	Af	H	Neg	Neg	AA	Neg	Neg	Neg
581	1	F	Nil	Ak	6	A	Bf	Bf	H	Neg	Neg	AA	Neg	Neg	Neg
582	5	F	Nil	Ak	5	A	Af	Bf	H	Neg	Neg	AA	Neg	Neg	Neg
583	1	F	Nil	Ak	5	A	Bf	Bf	H	Neg	Neg	SC	Neg	Neg	Neg
584	2	F	P	Ak	5	A	Af	Bf	non	Neg	Neg	AA	Neg	Neg	Neg
585	2	M	P	Ak	5	A	Bf	Bf	H	Neg	Neg	AA	Neg	Neg	Neg
586	6	M	T	Ak	5	N	Af	Bf	H	Neg	Neg	AA	Neg	Neg	Neg
587	6	F	Nil	Ak	3	Mc	Af	Bf	Comb	Neg	Neg	AA	Neg	Neg	Neg
588	2	F	P	Ak	5	Mc	Bf	Bf	H	Pos	Pos	AA	Pos	Neg	Pos
589	1	M	Nil	Ak	5	Mc	Bf	Bf	Comb	Neg	Neg	AA	Neg	Neg	Neg
590	2	M	P	Ak	5	Mn	Bf	Bf	Comb	Neg	Neg	AA	Neg	Neg	Neg
591	5	M	Nil	Ak	5	Msc	Bf	Af	Comb	Neg	Neg	AA	Neg	Neg	Neg
592	2	F	P	Ak	5	Mn	Bf	Bf	Comb	Neg	Neg	AA	Neg	Neg	Neg
593	5	F	Nil	Ak	5	Mns	Af	Bf	Comb	Neg	Neg	AA	Neg	Neg	Neg
594	5	M	S	Ak	4	Mnc	Af	Bf	Comb	Neg	Neg	AS	Neg	Neg	Neg
595	1	F	Nil	Nt	1	Ms	Bf	Bf	H	Neg	Neg	AS	Neg	Neg	Neg
596	1	M	Nil	Nt	6	Ms	Bf	Bf	non	Neg	Neg	AS	Neg	Neg	Neg
597	2	M	P	Nt	4	Mc	Bf	Af	Comb	Neg	Neg	AA	Neg	Neg	Neg
598	4	F	S	Nt	5	Ms	Bf	Bf	hbl	Neg	Neg	AA	Neg	Neg	Neg
599	3	F	P	Nt	5	Msc	Bf	Bf	Comb	Neg	Neg	AA	Neg	Neg	Neg
600	2	M	P	Nt	5	Msc	Bf	Bf	Comb	Neg	Neg	AA	Neg	Neg	Neg
601	2	F	P	Nt	5	Mn	Af	Bf	Comb	Neg	Neg	AA	Neg	Neg	Neg
602	4	M	S	Nt	5	N	Af	Af	OTC	Neg	Neg	AA	Neg	Neg	Neg
603	4	F	S	Nt	5	A	Af	Bf	OTC	Neg	Neg	AA	Neg	Neg	Neg
604	2	F	P	Nt	5	Ms	Bf	Af	non	Neg	Neg	AC	Neg	Neg	Neg
605	3	M	P	Nt	5	A	Bf	Af	Comb	Neg	Neg	AA	Neg	Neg	Neg
606	6	M	Nil	Nt	4	Ms	Af	Bf		Neg	Neg	AA	Neg	Neg	Neg
607	3	F	P	Nt	5	Ms	Af	Bf	OTC	Neg	Neg	AA	Neg	Neg	Neg
608	1	F	Nil	Nt	5	Mn	Af	Bf	Comb	Neg	Neg	AA	Neg	Neg	Neg
609	2	F	P	Nt	5	Mn	Bf	Bf	H	Neg	Neg	AA	Neg	Neg	Neg
610	2	M	P	Nt	5	Mn	Af		Comb	Neg	Neg	AA	Neg	Neg	Neg
611	1	F	Nil	Nt	2	Ms	Bf	Af	Comb	Neg	Neg	AA	Neg	Neg	Neg
612	4	F	S	Nt	5	N	Af	Bf	Comb	Neg	Neg	AA	Neg	Neg	Neg
613	3	F	S	Lh	5	Mns	Bf	Bf	Comb	Pos	Pos	AC	Pos	Neg	Pos
614	2	F	P	Lh	5	Mn	Bf	Bf	OTC	Neg	Neg	AA	Neg	Neg	Neg
615	6	F	Nil	Lh	5	Mn	Bf	Bf	non	Neg	Neg	AA	Neg	Neg	Neg
616	1	M	Nil	Lh	5	N	Bf	Bf	OTC	Pos	Pos	AS	Pos	Neg	Pos
617	3	F	S	Lh	1	Ms	Bf	Bf	Comb	Pos	Pos	AA	Pos	Neg	Pos
618	2	M	Nil	Lh	5	Ms	Bf	Bf	Comb	Pos	Pos	AC	Pos	Neg	Pos
619	3	F	P	Lh	1	Ms	Af	Bf	Comb	Neg	Neg	AA	Neg	Neg	Neg
620	4	F	S	Lh	5	Ms	Bf	Bf	Comb	Neg	Neg	AA	Neg	Neg	Neg
621	6	F	Nil	Lh	5	Mn	Bf	Bf	Comb	Neg	Neg	AA	Neg	Neg	Neg
622	6	M	Nil	Lh	5	Mn	Bf	Bf	non	Neg	Neg	AA	Neg	Neg	Neg
623	5	F	P	Lh	5	Mn	Af	Bf	hbl	Neg	Neg	AA	Neg	Neg	Neg
624	5	F	Nil	Lh	5	N	Af	Bf	ign	Neg	Neg	AA	Neg	Neg	Neg
625	2	F	P	Lh	5	N	Bf	Bf	ign	Neg	Neg	AA	Neg	Neg	Neg
626	6	M	Nil	Lh	5	Mc	Af	Bf	non	Neg	Neg	AA	Neg	Neg	Neg
627	1	F	Nil	Lh	5	Mc	Bf	Bf	OTC	Pos	Pos	AC	Pos	Neg	Pos
628	4	M	S	Lh	5	Ms	Af	Bf	OTC	Neg	Neg	AA	Neg	Neg	Neg
629	4	F	S	Lh	5	Mn	Af	Bf	Comb	Neg	Neg	AA	Neg	Neg	Neg
630	4	F	Nil	Lh	5	Mn	Bf	Bf	hbl	Neg	Neg	AA	Neg	Neg	Neg
631	4	M	P	Lh	5	Ms	Bf	Bf	Comb	Neg	Neg	AS	Neg	Neg	Neg
632	3	F	S	Lh	5	Mn	Af	Bf	Comb	Neg	Neg	AC	Neg	Neg	Neg
633	1	F	Nil	Lh	5	Mc	Af	Bf	Comb	Neg	Neg	AA	Neg	Neg	Neg
634	3	M	S	Lh	5	Mn	Bf	Bf	Comb	Neg	Neg	AA	Neg	Neg	Neg
634	3	M	S	Lh	5	Mn	Bf	Bf	Comb	Neg	Neg	AA	Neg	Neg	Neg
636	6	F	Nil	Lh	5	Mn			Comb	Neg	Neg	AA	Neg	Neg	Neg
637	2	M	P	Lh	5	Mn	Bf	Bf	OTC	Pos	Pos	AA	Pos	Neg	Pos
638	2	M	P	Lh	5	N	Bf	Bf	Comb	Neg	Neg	AA	Neg	Neg	Neg
639	4	F	S	Lh	4	Mn	Bf	Bf	OTC	Neg	Neg	AA	Neg	Neg	Neg
640	1	F	Nil	Lh	5	Mn	Bf	Bf	OTC	Neg	Neg	AA	Neg	Neg	Neg
641	1	F	Nil	Lh	5	Mn	Bf	Bf	OTC	Neg	Neg	AA	Neg	Neg	Neg
642	2	F	P	Lh	5	Mn	Bf	Bf	OTC	Neg	Neg	AA	Neg	Neg	Neg
643	5	F	Nil	Lh	5	Mc	Bf	Bf	Comb	Neg	Neg	AA	Neg	Neg	Neg
644	1	M	Nil	Lh	1	Mc	Bf	Bf	Comb	Neg	Neg	AA	Neg	Neg	Neg
645	2	F	P	Lh	1	Mc	Bf	Bf	Comb	Neg	Neg	AA	Neg	Neg	Neg
646	2	F	Nil	Lh	1	Mc	Bf	Bf	Comb	Neg	Neg	AA	Neg	Neg	Neg
647	6	F	Nil	Lh	2	Mn	Af	Bf	Comb	Neg	Neg	AA	Neg	Neg	Neg
648	1	F	Nil	Lh	5	Mns	Bf	Bf	Comb	Neg	Neg	AA	Neg	Neg	Neg
649	3	M	S	Lh	5	Mns	Af	Bf	Comb	Neg	Neg	AA	Neg	Neg	Neg
650	6	F	Nil	Lh	6	A	Bf	Af	H	Pos	Pos	AA	Pos	Pos	Pos
651	2	M	P	Lh	5	Mns	Af	Bf	Comb	Neg	Neg	AA	Neg	Neg	Neg
652	1	M	Nil	Lh	5	Mns	Bf	Bf	ign	Neg	Neg	AA	Neg	Neg	Neg
653	2	F	P	Lh	5	Mns	Bf	Bf	H	Neg	Neg	AA	Neg	Neg	Neg
654	5	F	Nil	Lh	5	Mns	Af	Bf	H	Neg	Neg	AA	Neg	Neg	Neg
655	1	F	Nil	Lh	5	A			Comb	Neg	Neg	AA	Neg	Neg	Neg
656	1	M	Nil	Lh	5	Mnc	Bf	Bf	hbl	Neg	Neg	AA	Neg	Neg	Neg
657	5	M	Nil	Lh	1	N	Af	Bf	hbl	Neg	Neg	AA	Neg	Neg	Neg
658	3	M	S	Kw	5	Mc	Bf	Bf	OTC	Neg	Neg	AA	Neg	Neg	Neg
659	1	F	Nil	Kw	5	N	Bf	Bf	OTC	Pos	Pos	AA	Pos	Pos	Pos
660	2	F	P	Kw	3	Mn	Bf	Bf	OTC	Neg	Neg	AA	Neg	Neg	Neg
661	5	M	P	Kw	3	Msc	Af	Bf	Comb	Pos	Neg	AC	Neg	Neg	Neg
662	3	M	S	Kw	5	A	Bf	Bf	Comb	Neg	Neg	AA	Neg	Neg	Neg
663	5	F	Nil	Kw	5	A	Bf	Bf	OTC	Pos	Pos	AC	Pos	Neg	Pos
664	3	F	S	Kw	5	N	Bf	Bf	OTC	Neg	Neg	AA	Neg	Neg	Neg
665	1	M	Nil	Kw	5	A	Bf	Bf	Comb	Pos	Pos	AC	Pos	Neg	Pos
666	6	F	Nil	Kw	5	Mn	Af	Bf	non	Neg	Neg	AA	Neg	Neg	Neg
667	4	M	S	Kw	5	N	Af	Bf	hbl	Neg	Neg	AA	Neg	Neg	Neg
668	5	F	Nil	Kw	5	Mn	Bf	Bf	hbl	Neg	Neg	AA	Neg	Neg	Neg
669	3	F	S	Kw	5	A	Af	Bf	hbl	Neg	Neg	AA	Neg	Neg	Neg
670	1	M	Nil	Kw	3	Mn	Bf	Bf	Comb	Neg	Neg	AA	Neg	Neg	Neg
671	3	M	P	Kw	2	Mc	Af	Bf	H	Pos	Pos	AA	Pos	Pos	Pos
672	5	F	Nil	Kw	5	Mc	Af	Bf	hbl	Neg	Neg	AA	Neg	Neg	Neg
673	5	F	Nil	Kw	5	Mc	Bf	Bf	ign	Neg	Neg	AA	Neg	Neg	Neg
674	5	M	S	Kw	5	Mc	Af	Bf	Comb	Pos	Pos	AA	Pos	Pos	Pos
675	2	M	P	Kw	5	N	Bf	Bf	Comb	Neg	Neg	AA	Neg	Neg	Neg
676	5	M	P	Kw	3	Ms	Af	Bf	Comb	Neg	Neg	AA	Neg	Neg	Neg
677	5	M	Nil	Kw	5	Mn	Af	Bf	Comb	Neg	Neg	AA	Neg	Neg	Neg
678	4	M	S	Kw	5	N	Af	Af	OTC	Neg	Neg	AA	Neg	Neg	Neg
679	2	F	P	Kw	5	Mc	Bf	Bf	OTC	Neg	Neg	AA	Neg	Neg	Neg
680	2	M	P	Kw	5	Mc	Bf	Bf	H	Neg	Neg	AA	Neg	Neg	Neg
681	5	F	Nil	Kw	2	Mc	Af	Bf	H	Neg	Neg	AA	Neg	Neg	Neg
682	2	F	P	Kw	1	Mc	Bf	Bf	OTC	Pos	Pos	AA	Pos	Neg	Pos
683	2	M	P	Kw	5	N	Bf	Bf	OTC	Neg	Neg	AS	Neg	Neg	Neg
684	2	M	P	Kw	2	N	Bf	Bf	Comb	Neg	Neg	AC	Neg	Neg	Neg
685	5	F	Nil	Kw	3	Mc	Bf	Bf	H	Pos	Neg	AC	Pos	Pos	Pos
685	3	M	P	Kw	5	Mn	Bf	Bf	H	Neg	Neg	SC	Neg	Neg	Neg
687	1	F	Nil	Kw	1	N	Bf	Bf	Comb	Neg	Neg	AA	Neg	Neg	Neg
688	1	M	Nil	Kw	1	N	Bf	Bf	OTC	Neg	Neg	AA	Neg	Neg	Neg
689	1	F	Nil	Kw	6	Mns	Bf	Bf	non	Neg	Neg	AA	Neg	Neg	Neg
690	6	F	Nil	Kw	5	Mn	Bf	Bf	H	Neg	Neg	AA	Neg	Neg	Neg
691	1	M	Nil	Kw	5	Mn	Af	Bf	OTC	Neg	Neg	AA	Neg	Neg	Neg
692	2	M	P	Kw	3	Mn	Bf	Bf	Comb	Neg	Neg	AA	Neg	Neg	Neg
693	1	M	Nil	Kw	5	Mns	Bf	Bf	H	Neg	Neg	AA	Neg	Neg	Neg
694	4	M	S	Kw	6	Mc	Af	Bf	OTC	Neg	Neg	AA	Neg	Neg	Neg
696	3	F	P	Kw	2	Mn	Af	Bf	H	Neg	Neg	AA	Neg	Neg	Neg
697	6	M	Nil	Kw	5	Mn	Af	Bf	H	Neg	Neg	AA	Neg	Neg	Neg
698	1	M	Nil	Kw	1	Mn	Af	Af	Comb	Neg	Neg	AA	Neg	Neg	Neg
699	4	F	S	Kw	5	N	Bf	Bf	non	Neg	Neg	AA	Neg	Neg	Neg
700	3	F	P	Kw	1	Mc	Bf	Bf	H	Neg	Neg	SS	Neg	Neg	Neg
701	1	M	Nil	Kw	5	N	Af	Bf	Comb	Neg	Neg	SS	Neg	Neg	Neg
702	3	F	S	Kw	5	N	Bf	Bf	Comb	Neg	Neg	AA	Neg	Neg	Neg
703	6	F	Nil	Kw	1	Msc	Af	Bf	H	Neg	Neg	AA	Neg	Neg	Neg
704	4	F	Nil	Kw	5	Mn	Af	Bf	OTC	Neg	Neg	AA	Neg	Neg	Neg
705	4	F	P	Kw	5	Mn	Af	Bf	OTC	Neg	Neg	AA	Neg	Neg	Neg
706	3	M	S	Kw	5	Mn	Af	Bf	ign	Neg	Neg	AA	Neg	Neg	Neg
707	4	M	Nil	Kw	5	N	Af	Bf	non	Neg	Neg	AA	Neg	Neg	Neg
708	4	M	P	Kw	5	Ms	Af	Bf	OTC	Neg	Neg	AA	Neg	Neg	Neg
709	4	M	S	Kw	3	Ms	Af	Bf	Comb	Neg	Neg	AA	Pos	Neg	Pos
710	6	F	Nil	Kw	5	Mc	Bf	Bf	Comb	Neg	Neg	AA	Neg	Neg	Neg
711	6	F	Nil	Kw	1	N	Bf	Bf	H	Neg	Pos	AC	Neg	Pos	Pos
712	6	F	Nil	Kw	5	Mn	Bf	Bf	Comb	Neg	Neg	AA	Neg	Neg	Neg
713	4	F	S	Kw	5	Mnc	Af	Bf	Comb	Neg	Neg	AA	Pos	Neg	Pos
714	6	M	Nil	Kw	5	Mc	Bf	Bf	Comb	Neg	Neg	AA	Neg	Neg	Neg
715	6	F	Nil	Kw	5	Mn	Bf	Bf	Comb	Neg	Neg	AA	Neg	Neg	Neg
716	2	F	P	Kw	5	Mc	Bf	Bf	H	Neg	Neg	AS	Neg	Neg	Neg
717	2	M	P	Kw	4	Mc	Bf	Bf	ign	Neg	Neg	AC	Neg	Neg	Neg
